# Supplementary material for: Crystal structure of catena-poly[[aquadi-n-propyl­tin(IV)]-μ-oxalato]
Source: Acta Crystallogr Sect E Struct Rep Online. 2014 Jul 19;70(Pt 8):87–90. doi: 10.1107/S1600536814015372 (PMC4158495; doi:10.1107/S1600536814015372)
Supplement: Supplementary file 1 [file e-70-00087-sup1.cif]

##############################################################################
#                                                                            #
# This CIF contains the data in a paper accepted for publication in          #
# Acta Crystallographica Section E. It conforms to the requirements of       #
# Notes for Authors for Acta Crystallographica Section E, and has been       #
# peer reviewed under the auspices of the IUCr Commission on Journals.       #
#                                                                            #
# Full details of the Crystallographic Information File format               #
# are given in the paper "The Crystallographic Information File (CIF):       #
# a New Standard Archive File for Crystallography" by S. R. Hall, F. H.      #
# Allen and I. D. Brown [Acta Cryst. (1991), A47, 655-685].                  #
#                                                                            #
# The current version of the core CIF dictionary is obtainable from          #
# ftp://ftp.iucr.org/pub/cif_core.dic.                                       #
#                                                                            #
# Software is freely available for graphical display of the structure(s)     #
# in this CIF. For information consult the CIF software page                 #
# http://www.iucr.org/resources/cif/software.                                #
#                                                                            #
# This file may be used for bona fide research purposes within the           #
# scientific community so long as proper attribution is given to the journal # 
# article from which it was obtained.                                        #
#                                                                            #
##############################################################################
data_I
_audit_creation_method     SHELXL-97
_journal_date_recd_electronic     2014-06-26
_journal_date_accepted     2014-07-01
_journal_name_full     'Acta Crystallographica, Section E'
_journal_year     2014
_journal_volume     70
_journal_issue      8
_journal_page_first     87
_journal_page_last     90
_journal_paper_category     GM
_journal_paper_doi     10.1107/S1600536814015372
_journal_coeditor_code     WM5030
_publ_contact_author_name     'Hans Reuter'
_publ_contact_author_address
;
Institute of Chemistry of New Materials
University of Osnabr\"uck
Barbarastrasse 7
49069 Osnabr\"uck
;
_publ_contact_author_email
;
hreuter@uos.de
;
_publ_section_title
;
Crystal structure of
<i>catena</i>-poly[[aquadi-<i>n</i>-propyltin(IV)]-\m-oxalato]
;
loop_
    _publ_author_name
    _publ_author_footnote
    _publ_author_address
    'Reichelt, Martin' .
;
Institut f\"ur Chemie neuer Materialien
Universit\"at Osnabr\"uck
Barbarastrasse 7
D-49069 Osnabr\"uck
Germany
;
    'Reuter, Hans' .
;
Institut f\"ur Chemie neuer Materialien
Universit\"at Osnabr\"uck
Barbarastrasse 7
D-49069 Osnabr\"uck
Germany
;
_publ_section_synopsis
;
The Sn^IV^ atom in the title compound shows a slightly distorted
pentagonal--bipyramidal SnC~2~O~5~ coordination with the C atoms of the
aliphatic chain in the axial positions.
;
_database_code_depnum_ccdc_archive     'CCDC 1011391'
_chemical_name_systematic
;
<i>catena</i>-Poly[[aquadi-<i>n</i>-propyltin(IV)]-\m-oxalato]
;
_chemical_name_common     ?
_chemical_formula_moiety     'C8 H16 O5 Sn'
_chemical_formula_sum     'C8 H16 O5 Sn'
_chemical_formula_iupac     '[Sn (C3 H7)2 (C2 O4) (H2 O)]'
_chemical_formula_weight     310.90
_chemical_melting_point     ?
_symmetry_cell_setting     monoclinic
_symmetry_space_group_name_H-M     'C 2/c'
_symmetry_space_group_name_Hall     '-C 2yc'
loop_
    _symmetry_equiv_pos_as_xyz
    'x, y, z'
    '-x, y, -z+1/2'
    'x+1/2, y+1/2, z'
    '-x+1/2, y+1/2, -z+1/2'
    '-x, -y, -z'
    'x, -y, z-1/2'
    '-x+1/2, -y+1/2, -z'
    'x+1/2, -y+1/2, z-1/2'
_cell_length_a     16.6490(8)
_cell_length_b     6.4457(3)
_cell_length_c     11.5438(6)
_cell_angle_alpha     90.00
_cell_angle_beta     116.772(2)
_cell_angle_gamma     90.00
_cell_volume     1106.02(9)
_cell_formula_units_Z     4
_cell_measurement_reflns_used     9966
_cell_measurement_theta_min     2.74
_cell_measurement_theta_max     28.71
_cell_measurement_temperature     100(2)
_exptl_crystal_description     plate
_exptl_crystal_colour     colourless
_exptl_crystal_size_max     0.20
_exptl_crystal_size_mid     0.15
_exptl_crystal_size_min     0.10
_exptl_crystal_density_diffrn     1.867
_exptl_crystal_density_meas     ?
_exptl_crystal_density_method     'not measured'
_exptl_crystal_F_000     616
_exptl_absorpt_coefficient_mu     2.305
_exptl_absorpt_correction_type     multi-scan
_exptl_absorpt_process_details
;
(<i>SADABS</i>; Bruker, 2009)
;
_exptl_absorpt_correction_T_min     0.6569
_exptl_absorpt_correction_T_max     0.8107
_exptl_special_details     ?
_diffrn_ambient_temperature     100(2)
_diffrn_radiation_type     MoK\a
_diffrn_radiation_wavelength     0.71073
_diffrn_radiation_source     'fine-focus sealed tube'
_diffrn_radiation_monochromator     graphite
_diffrn_measurement_device_type     'Bruker APEXII CCD'
_diffrn_measurement_method     '\f and \w scans'
_diffrn_detector_area_resol_mean     ?
_diffrn_reflns_number     19736
_diffrn_reflns_av_R_equivalents     0.0623
_diffrn_reflns_av_sigmaI/netI     0.0290
_diffrn_reflns_theta_min     2.74
_diffrn_reflns_theta_max     27.98
_diffrn_reflns_theta_full     27.98
_diffrn_measured_fraction_theta_max     0.995
_diffrn_measured_fraction_theta_full     0.995
_diffrn_reflns_limit_h_min     -20
_diffrn_reflns_limit_h_max     21
_diffrn_reflns_limit_k_min     -8
_diffrn_reflns_limit_k_max     8
_diffrn_reflns_limit_l_min     -15
_diffrn_reflns_limit_l_max     13
_refine_special_details
;
Refinement of <i>F</i>^2^ against ALL reflections. The weighted <i>R</i>-factor
<i>wR</i> and goodness of fit <i>S</i> are based on <i>F</i>^2^, conventional
<i>R</i>-factors <i>R</i> are based on <i>F</i>, with <i>F</i> set to zero for
negative <i>F</i>^2^. The threshold expression of <i>F</i>^2^ >
\s(<i>F</i>^2^) is used only for calculating <i>R</i>-factors(gt) <i>etc</i>.
and is not relevant to the choice of reflections for refinement.
<i>R</i>-factors based on <i>F</i>^2^ are statistically about twice as large
as those based on <i>F</i>, and <i>R</i>- factors based on ALL data will be
even larger.
;
_reflns_number_total     1327
_reflns_number_gt     1255
_reflns_threshold_expression     I>2sigma(I)
_refine_ls_structure_factor_coef     Fsqd
_refine_ls_matrix_type     full
_refine_ls_R_factor_all     0.0267
_refine_ls_R_factor_gt     0.0238
_refine_ls_wR_factor_gt     0.0564
_refine_ls_wR_factor_ref     0.0576
_refine_ls_goodness_of_fit_ref     1.106
_refine_ls_restrained_S_all     1.106
_refine_ls_number_reflns     1327
_refine_ls_number_parameters     68
_refine_ls_number_restraints     0
_refine_ls_hydrogen_treatment     constr
_refine_ls_weighting_scheme     calc
_refine_ls_weighting_details
         'calc w=1/[\s^2^(Fo^2^)+(0.0357P)^2^+0.0580P] where P=(Fo^2^+2Fc^2^)/3'
_atom_sites_solution_hydrogens     geom
_atom_sites_solution_primary     direct
_atom_sites_solution_secondary     difmap
_refine_ls_shift/su_max     0.000
_refine_ls_shift/su_mean     0.000
_refine_diff_density_max     1.486
_refine_diff_density_min     -0.907
_refine_ls_extinction_method     none
_refine_ls_extinction_coef     ?
loop_
    _atom_type_symbol
    _atom_type_description
    _atom_type_scat_dispersion_real
    _atom_type_scat_dispersion_imag
    _atom_type_scat_source
    'C' 'C' 0.0033 0.0016
                         'International Tables Vol C Tables 4.2.6.8 and 6.1.1.4'
    'H' 'H' 0.0000 0.0000
                         'International Tables Vol C Tables 4.2.6.8 and 6.1.1.4'
    'O' 'O' 0.0106 0.0060
                         'International Tables Vol C Tables 4.2.6.8 and 6.1.1.4'
    'Sn' 'Sn' -0.6537 1.4246
                         'International Tables Vol C Tables 4.2.6.8 and 6.1.1.4'
_computing_data_collection     'SMART (Bruker, 2009)'
_computing_cell_refinement     'SAINT (Bruker, 2009)'
_computing_data_reduction     'SAINT (Bruker, 2009)'
_computing_structure_solution     'SHELXS97 (Sheldrick, 2008)'
_computing_structure_refinement     'SHELXL97 (Sheldrick, 2008)'
_computing_molecular_graphics
;
DIAMOND (Brandenburg, 2006) and Mercury (Macrae <i>et al.</i>,
2008)
;
_computing_publication_material     'SHELXTL (Sheldrick, 2008)'
loop_
    _atom_site_type_symbol
    _atom_site_label
    _atom_site_fract_x
    _atom_site_fract_y
    _atom_site_fract_z
    _atom_site_U_iso_or_equiv
    _atom_site_adp_type
    _atom_site_calc_flag
    _atom_site_refinement_flags
    _atom_site_occupancy
    _atom_site_symmetry_multiplicity
    _atom_site_disorder_assembly
    _atom_site_disorder_group
    Sn Sn1 0.5000 0.13504(3) 0.2500 0.01108(10) Uani d S 1 2 . .
    C C11 0.35701(18) 0.1258(3) 0.1538(3) 0.0165(5) Uani d . 1 1 . .
    H H111 0.3343 0.2589 0.1703 0.028(3) Uiso calc R 1 1 . .
    H H112 0.3376 0.1174 0.0593 0.028(3) Uiso calc R 1 1 . .
    C C12 0.31172(17) -0.0495(4) 0.1905(3) 0.0210(5) Uani d . 1 1 . .
    H H121 0.3245 -0.0336 0.2825 0.028(3) Uiso calc R 1 1 . .
    H H122 0.3374 -0.1836 0.1816 0.028(3) Uiso calc R 1 1 . .
    C C13 0.21034(18) -0.0522(5) 0.1060(3) 0.0304(7) Uani d . 1 1 . .
    H H131 0.1845 0.0790 0.1163 0.028(3) Uiso calc R 1 1 . .
    H H132 0.1839 -0.1675 0.1325 0.028(3) Uiso calc R 1 1 . .
    H H133 0.1974 -0.0698 0.0150 0.028(3) Uiso calc R 1 1 . .
    O O1 0.50631(12) -0.1538(2) 0.38012(17) 0.0131(4) Uani d . 1 1 . .
    C C1 0.50270(17) -0.1155(3) 0.4836(2) 0.0117(5) Uani d . 1 1 . .
    O O2 0.50337(11) -0.2472(3) 0.56400(15) 0.0141(4) Uani d . 1 1 . .
    O O3 0.5000 0.4860(4) 0.2500 0.0203(6) Uani d S 1 2 . .
    H H3 0.5017 0.5767 0.3170 0.033(8) Uiso d R 1 1 . .
loop_
    _atom_site_aniso_label
    _atom_site_aniso_U_11
    _atom_site_aniso_U_22
    _atom_site_aniso_U_33
    _atom_site_aniso_U_12
    _atom_site_aniso_U_13
    _atom_site_aniso_U_23
    Sn1 0.01603(15) 0.01051(14) 0.00986(14) 0.000 0.00864(10) 0.000
    C11 0.0170(12) 0.0195(14) 0.0133(12) 0.0013(9) 0.0071(10) 0.0020(9)
    C12 0.0209(13) 0.0223(14) 0.0207(13) -0.0020(11) 0.0101(11) 0.0024(11)
    C13 0.0226(14) 0.0369(17) 0.0298(16) -0.0058(13) 0.0101(12) 0.0091(13)
    O1 0.0198(9) 0.0118(8) 0.0100(9) 0.0014(6) 0.0088(7) 0.0005(5)
    C1 0.0104(11) 0.0139(12) 0.0106(11) 0.0001(9) 0.0046(9) -0.0002(9)
    O2 0.0222(9) 0.0126(9) 0.0121(8) 0.0015(7) 0.0119(7) 0.0013(6)
    O3 0.0420(16) 0.0096(12) 0.0156(12) 0.000 0.0185(12) 0.000
_geom_special_details
;
All e.s.d.'s (except the e.s.d. in the dihedral angle between two l.s. planes)
are estimated using the full covariance matrix. The cell e.s.d.'s are taken
into account individually in the estimation of e.s.d.'s in distances, angles
and torsion angles; correlations between e.s.d.'s in cell parameters are only
used when they are defined by crystal symmetry. An approximate (isotropic)
treatment of cell e.s.d.'s is used for estimating e.s.d.'s involving l.s.
planes.
;
loop_
    _geom_bond_atom_site_label_1
    _geom_bond_atom_site_label_2
    _geom_bond_site_symmetry_2
    _geom_bond_distance
    _geom_bond_publ_flag
    Sn1 C11 . 2.127(3) ?
    Sn1 C11 2_655 2.127(3) ?
    Sn1 O3 . 2.262(2) ?
    Sn1 O2 5_656 2.290(2) ?
    Sn1 O2 6 2.290(2) ?
    Sn1 O1 . 2.365(2) ?
    Sn1 O1 2_655 2.365(2) ?
    C11 C12 . 1.521(3) ?
    C11 H111 . 0.9900 ?
    C11 H112 . 0.9900 ?
    C12 C13 . 1.522(4) ?
    C12 H121 . 0.9900 ?
    C12 H122 . 0.9900 ?
    C13 H131 . 0.9800 ?
    C13 H132 . 0.9800 ?
    C13 H133 . 0.9800 ?
    O1 C1 . 1.248(3) ?
    C1 O2 . 1.254(3) ?
    C1 C1 5_656 1.549(4) ?
    O2 Sn1 5_656 2.290(2) ?
    O3 H3 . 0.9600 ?
loop_
    _geom_angle_atom_site_label_1
    _geom_angle_atom_site_label_2
    _geom_angle_atom_site_label_3
    _geom_angle_site_symmetry_1
    _geom_angle_site_symmetry_3
    _geom_angle
    _geom_angle_publ_flag
    C11 Sn1 C11 . 2_655 176.80(10)
                                 ?
    C11 Sn1 O3 . . 91.60(6) ?
    C11 Sn1 O3 2_655 . 91.60(6) ?
    C11 Sn1 O2 . 5_656 90.23(8) ?
    C11 Sn1 O2 2_655 5_656 90.78(8) ?
    O3 Sn1 O2 . 5_656 71.60(4) ?
    C11 Sn1 O2 . 6 90.78(8) ?
    C11 Sn1 O2 2_655 6 90.23(8) ?
    O3 Sn1 O2 . 6 71.60(4) ?
    O2 Sn1 O2 5_656 6 143.20(8) ?
    C11 Sn1 O1 . . 91.65(8) ?
    C11 Sn1 O1 2_655 . 85.83(8) ?
    O3 Sn1 O1 . . 141.94(4) ?
    O2 Sn1 O1 5_656 . 70.48(6) ?
    O2 Sn1 O1 6 . 146.23(6) ?
    C11 Sn1 O1 . 2_655 85.83(8) ?
    C11 Sn1 O1 2_655 2_655 91.65(8) ?
    O3 Sn1 O1 . 2_655 141.94(4) ?
    O2 Sn1 O1 5_656 2_655 146.23(6) ?
    O2 Sn1 O1 6 2_655 70.48(6) ?
    O1 Sn1 O1 . 2_655 76.12(8) ?
    C12 C11 Sn1 . . 117.0(2) ?
    C12 C11 H111 . . 108.0 ?
    Sn1 C11 H111 . . 108.0 ?
    C12 C11 H112 . . 108.0 ?
    Sn1 C11 H112 . . 108.0 ?
    H111 C11 H112 . . 107.3 ?
    C11 C12 C13 . . 112.1(2) ?
    C11 C12 H121 . . 109.2 ?
    C13 C12 H121 . . 109.2 ?
    C11 C12 H122 . . 109.2 ?
    C13 C12 H122 . . 109.2 ?
    H121 C12 H122 . . 107.9 ?
    C12 C13 H131 . . 109.5 ?
    C12 C13 H132 . . 109.5 ?
    H131 C13 H132 . . 109.5 ?
    C12 C13 H133 . . 109.5 ?
    H131 C13 H133 . . 109.5 ?
    H132 C13 H133 . . 109.5 ?
    C1 O1 Sn1 . . 116.40(10)
                           ?
    O1 C1 O2 . . 125.9(2) ?
    O1 C1 C1 . 5_656 117.2(3) ?
    O2 C1 C1 . 5_656 116.9(3) ?
    C1 O2 Sn1 . 5_656 119.0(2) ?
    Sn1 O3 H3 . . 127.5 ?
loop_
    _geom_torsion_atom_site_label_1
    _geom_torsion_atom_site_label_2
    _geom_torsion_atom_site_label_3
    _geom_torsion_atom_site_label_4
    _geom_torsion_site_symmetry_1
    _geom_torsion_site_symmetry_2
    _geom_torsion_site_symmetry_3
    _geom_torsion_site_symmetry_4
    _geom_torsion
    _geom_torsion_publ_flag
    Sn1 C11 C12 C13 . . . . -174.3(2) ?
loop_
    _geom_hbond_atom_site_label_D
    _geom_hbond_atom_site_label_H
    _geom_hbond_atom_site_label_A
    _geom_hbond_site_symmetry_A
    _geom_hbond_distance_DH
    _geom_hbond_distance_HA
    _geom_hbond_distance_DA
    _geom_hbond_angle_DHA
    O3 H3 O1 1_565 0.96 1.87 2.741(3) 149.3
_iucr_refine_instructions_details
;
TITL MR224_0m in C2/c
CELL 0.71073 16.6490 6.4457 11.5438 90.000 116.772 90.000
ZERR 4.00     0.0008 0.0003  0.0006  0.000   0.002  0.000
LATT 7
SYMM -x, y, -z+1/2
SFAC C  H  O  Sn
UNIT 32  64  20  4
OMIT -3 56
L.S. 4
ACTA
BOND $H
FMAP 2
PLAN 1
SIZE 0.095 0.149 0.199
HTAB O3 O1_$1
EQIV $1 x, y+1, z
HTAB
EQIV $4 1-x, y, 0.5-z
TEMP -173
WGHT    0.035700    0.058000
FVAR       0.08841   0.02769   0.03332
SN1   4    0.500000    0.135039    0.250000    10.50000    0.01603    0.01051 =
         0.00986    0.00000    0.00864    0.00000
C11   1    0.357012    0.125842    0.153781    11.00000    0.01697    0.01946 =
         0.01330    0.00197    0.00706    0.00131
AFIX  23
H111  2    0.334319    0.258932    0.170321    11.00000   21.00000
H112  2    0.337620    0.117386    0.059274    11.00000   21.00000
AFIX   0
C12   1    0.311722   -0.049451    0.190512    11.00000    0.02093    0.02232 =
         0.02065    0.00238    0.01008   -0.00204
AFIX  23
H121  2    0.324492   -0.033639    0.282513    11.00000   21.00000
H122  2    0.337356   -0.183602    0.181584    11.00000   21.00000
AFIX   0
C13   1    0.210343   -0.052201    0.106042    11.00000    0.02258    0.03695 =
         0.02981    0.00913    0.01009   -0.00579
AFIX 137
H131  2    0.184477    0.078978    0.116307    11.00000   21.00000
H132  2    0.183903   -0.167526    0.132470    11.00000   21.00000
H133  2    0.197383   -0.069824    0.014968    11.00000   21.00000
AFIX   0
O1    3    0.506311   -0.153829    0.380124    11.00000    0.01980    0.01184 =
         0.00996    0.00048    0.00875    0.00137
C1    1    0.502704   -0.115502    0.483631    11.00000    0.01044    0.01392 =
         0.01056   -0.00018    0.00464    0.00013
O2    3    0.503369   -0.247195    0.564003    11.00000    0.02223    0.01262 =
         0.01209    0.00130    0.01192    0.00153
O3    3    0.500000    0.486010    0.250000    10.50000    0.04200    0.00955 =
         0.01558    0.00000    0.01851    0.00000
AFIX   3
H3    2    0.501670    0.576700    0.317016    11.00000   31.00000
HKLF 4 1 1 0 0 0 1 0 0 0 1
;
