# Supplementary material for: Crystal structure of catena-poly[[aquadi-n-propyl­tin(IV)]-μ-oxalato]
Source: Acta Crystallogr Sect E Struct Rep Online. 2014 Jul 19;70(Pt 8):87–90. doi: 10.1107/S1600536814015372 (PMC4158495; doi:10.1107/S1600536814015372)
Supplement: Supplementary file 2 [file e-70-00087-Isup2.hkl]

# 
# h,k,l, Fc-squared, Fo-squared, sigma(Fo-squared) and status flag 
# 
data_I
_shelx_title ' MR224_0m in C2/c' 
_shelx_refln_list_code          4 
_shelx_F_calc_maximum      340.66 
_exptl_crystal_F_000       616.00 
_reflns_d_resolution_high  0.7575 
 
loop_ 
 _symmetry_equiv_pos_as_xyz 
 'x, y, z' 
 '-x, y, -z+1/2' 
 'x+1/2, y+1/2, z' 
 '-x+1/2, y+1/2, -z+1/2' 
 '-x, -y, -z' 
 'x, -y, z-1/2' 
 '-x+1/2, -y+1/2, -z' 
 'x+1/2, -y+1/2, z-1/2' 
 
_cell_length_a    16.6490 
_cell_length_b     6.4457 
_cell_length_c    11.5438 
_cell_angle_alpha  90.000 
_cell_angle_beta  116.772 
_cell_angle_gamma  90.000 
 
_shelx_F_squared_multiplier     1.000 
 
loop_ 
 _refln_index_h 
 _refln_index_k 
 _refln_index_l 
 _refln_F_squared_calc 
 _refln_F_squared_meas 
 _refln_F_squared_sigma 
 _refln_observed_status 
   2   0   0    79190.45    73769.52   1682.21 o 
   4   0   0   101099.26    96270.89   1294.98 o 
   6   0   0   116049.58   114775.71   1549.40 o 
   8   0   0    40945.34    40507.90    556.86 o 
  10   0   0    37965.77    38404.75    553.46 o 
  12   0   0    19278.17    20124.90    323.33 o 
  14   0   0    17599.10    17839.15    369.03 o 
  16   0   0    10079.88     9964.81    318.59 o 
  18   0   0     5089.64     4940.18    268.23 o 
   1   1   0    31749.16    31478.30    396.63 o 
   3   1   0    12089.74    11803.90    114.60 o 
   5   1   0    13540.17    13551.01    134.40 o 
   7   1   0    19878.45    19909.63    200.50 o 
   9   1   0     5009.28     5141.75     61.64 o 
  11   1   0     7381.49     7357.92     89.94 o 
  13   1   0     4374.39     4575.83     80.11 o 
  15   1   0     3526.62     3400.30     86.94 o 
  17   1   0     2636.66     2741.48    106.17 o 
  19   1   0      885.22      915.15    103.45 o 
   0   2   0       33.53       37.48     11.51 o 
   2   2   0     9010.35     9253.94     96.02 o 
   4   2   0     1257.74     1250.98     22.50 o 
   6   2   0     1139.72     1211.37     25.77 o 
   8   2   0     3209.17     3311.68     46.47 o 
  10   2   0      126.57      103.70     17.14 o 
  12   2   0     1143.29     1046.15     33.14 o 
  14   2   0      338.98      325.11     33.41 o 
  16   2   0      168.43      179.30     40.11 o 
  18   2   0      271.79      347.54    109.56 o 
   1   3   0    39658.17    40303.36    406.31 o 
   3   3   0    29161.93    29004.50    297.13 o 
   5   3   0    24835.08    25709.88    275.95 o 
   7   3   0    22969.22    23376.67    268.60 o 
   9   3   0    16101.18    16084.09    198.32 o 
  11   3   0     7676.24     7934.36    122.21 o 
  13   3   0     9136.10     9031.34    168.88 o 
  15   3   0     5815.46     5974.39    150.31 o 
  17   3   0     2617.89     2668.78    166.26 o 
   0   4   0    15803.69    15584.77    235.11 o 
   2   4   0    13856.13    14053.35    161.52 o 
   4   4   0     9058.00     9137.84    115.09 o 
   6   4   0    11822.47    11833.80    145.53 o 
   8   4   0    11389.91    11666.37    157.09 o 
  10   4   0     4985.43     5093.74    109.47 o 
  12   4   0     5705.51     5814.48    138.97 o 
  14   4   0     5488.83     5628.20    167.32 o 
  16   4   0     2914.95     3009.96    198.49 o 
   1   5   0     4792.15     4951.39     70.97 o 
   3   5   0     3142.85     3076.56     52.79 o 
   5   5   0     3071.98     3328.21     61.30 o 
   7   5   0     3910.79     4031.20     88.45 o 
   9   5   0     2094.05     2151.00     68.19 o 
  11   5   0     1483.30     1564.59     77.67 o 
  13   5   0     1672.83     1776.17    126.92 o 
  15   5   0     1268.20     1381.57    156.22 o 
   0   6   0      810.23      976.82     60.84 o 
   2   6   0     1507.32     1605.02     55.54 o 
   4   6   0      919.05      982.68     45.01 o 
   6   6   0      827.80      910.75     47.19 o 
   8   6   0      934.99     1010.11     60.43 o 
  10   6   0      457.37      511.65     71.12 o 
  12   6   0      503.62      395.05    109.87 o 
   1   7   0     6720.48     7146.68    174.31 o 
   3   7   0     5309.42     5771.36    149.35 o 
   5   7   0     5234.03     5607.23    153.54 o 
   7   7   0     5298.12     5680.22    197.41 o 
   9   7   0     4482.89     4965.71    238.49 o 
  11   7   0     2469.98     2646.94    196.14 o 
   0   8   0     5887.42     5885.20    311.82 o 
   2   8   0     6870.46     6956.69    329.19 o 
   4   8   0     4556.04     5220.46    257.88 o 
   6   8   0     5267.03     5507.99    310.11 o 
 -19   1   1      952.32     1253.69    158.06 o 
 -17   1   1     1096.44     1087.44     55.33 o 
 -15   1   1     2624.77     2637.10     63.93 o 
 -13   1   1     3685.56     3684.44     64.06 o 
 -11   1   1     2006.38     1905.55     36.39 o 
  -9   1   1     7981.15     7585.67     85.06 o 
  -7   1   1     9100.25     8443.21     87.91 o 
  -5   1   1     6067.68     5607.11     61.10 o 
  -3   1   1    12421.04    12021.40    115.65 o 
  -1   1   1    18168.47    16013.74    190.44 o 
   1   1   1    19435.52    17392.89    203.48 o 
   3   1   1     8172.26     7438.50     72.21 o 
   5   1   1    14959.03    13918.43    141.42 o 
   7   1   1    13115.40    12435.31    130.34 o 
   9   1   1     6532.06     6380.29     80.07 o 
  11   1   1     5585.05     5470.55     75.54 o 
  13   1   1     5576.13     5553.58    104.86 o 
  15   1   1     3416.82     3467.03     98.04 o 
  17   1   1     1763.97     1760.04    114.90 o 
 -18   2   1     1222.22     1232.91     99.10 o 
 -16   2   1     3163.44     3209.02     91.94 o 
 -14   2   1     5147.90     5006.63     99.88 o 
 -12   2   1     4134.48     3953.58     62.24 o 
 -10   2   1     5328.81     5132.60     67.16 o 
  -8   2   1    13937.81    13164.20    139.73 o 
  -6   2   1    11165.03     9524.30    103.26 o 
  -4   2   1     5560.70     4904.51     54.98 o 
  -2   2   1    27805.17    25348.60    256.07 o 
   0   2   1    14695.90    13139.74    128.26 o 
   2   2   1    14988.49    13439.00    133.89 o 
   4   2   1    13376.11    11892.25    119.97 o 
   6   2   1    13653.59    12470.65    133.73 o 
   8   2   1    14887.81    14115.74    161.48 o 
  10   2   1     4473.18     4310.96     62.89 o 
  12   2   1     8276.64     8098.17    130.87 o 
  14   2   1     6026.57     6116.19    135.83 o 
  16   2   1     2500.56     2393.81     99.63 o 
  18   2   1     2834.04     3037.17    243.02 o 
 -17   3   1      435.85      558.06     75.55 o 
 -15   3   1     1310.47     1310.65     62.50 o 
 -13   3   1     2617.30     2532.29     71.25 o 
 -11   3   1      257.23      266.45     24.33 o 
  -9   3   1     5113.38     4986.92     69.40 o 
  -7   3   1     3043.05     2926.63     44.38 o 
  -5   3   1     1284.82     1184.60     24.06 o 
  -3   3   1     5909.00     5799.40     68.38 o 
  -1   3   1     2509.84     2456.38     34.57 o 
   1   3   1     5268.98     5052.89     57.60 o 
   3   3   1     1776.16     1673.45     28.88 o 
   5   3   1     3033.37     2984.16     44.13 o 
   7   3   1     3553.93     3442.02     53.69 o 
   9   3   1     1530.59     1474.61     40.54 o 
  11   3   1     1155.33     1180.99     46.52 o 
  13   3   1     1785.87     1705.55     70.30 o 
  15   3   1     1012.37     1070.21     90.53 o 
  17   3   1      294.58      273.92     82.62 o 
 -16   4   1      113.12      103.66     75.90 o 
 -14   4   1      112.90      116.29     44.32 o 
 -12   4   1      145.56      119.00     33.36 o 
 -10   4   1      365.56      364.51     30.69 o 
  -8   4   1      150.88      127.64     19.13 o 
  -6   4   1      323.45      337.08     19.66 o 
  -4   4   1      850.90      886.15     23.06 o 
  -2   4   1       14.94       13.27     11.73 o 
   0   4   1     1794.31     1813.01     29.71 o 
   2   4   1       94.81       74.02     12.84 o 
   4   4   1      586.92      654.77     21.54 o 
   6   4   1     1103.27     1062.72     30.19 o 
   8   4   1       14.54       21.96     21.58 o 
  10   4   1     1253.17     1282.09     49.68 o 
  12   4   1       67.11       41.05     42.11 o 
  14   4   1      239.67      178.39     95.08 o 
  16   4   1      373.20      431.63     85.97 o 
 -15   5   1     2180.67     2435.49    213.94 o 
 -13   5   1     1167.12     1330.08     88.11 o 
 -11   5   1     3472.44     3789.23    115.23 o 
  -9   5   1     1884.92     2064.79     66.56 o 
  -7   5   1     4879.05     4698.09     96.44 o 
  -5   5   1     3895.72     3769.61     65.24 o 
  -3   5   1     2121.10     2171.45     40.49 o 
  -1   5   1     7890.64     7651.78     93.10 o 
   1   5   1     3418.14     3357.19     52.33 o 
   3   5   1     3268.65     3314.35     55.40 o 
   5   5   1     4735.11     4607.94     81.31 o 
   7   5   1     3859.79     3895.69     83.37 o 
   9   5   1     2497.69     2564.78     82.47 o 
  11   5   1     2405.75     2588.06     96.95 o 
  13   5   1     2287.03     2460.38    219.01 o 
  15   5   1     1584.83     1640.08    264.82 o 
 -14   6   1     2614.69     2869.50    372.28 o 
 -12   6   1     2243.59     2260.26    224.11 o 
 -10   6   1     3481.96     3285.73    127.04 o 
  -8   6   1     4803.62     4675.46    135.96 o 
  -6   6   1     5675.00     5574.07    135.18 o 
  -4   6   1     4779.51     4815.59    105.25 o 
  -2   6   1     5211.59     5163.09    102.32 o 
   0   6   1    10415.48    10113.32    162.71 o 
   2   6   1     3727.71     3589.27     80.97 o 
   4   6   1     5208.67     4982.82    106.66 o 
   6   6   1     7823.54     7846.81    164.76 o 
   8   6   1     2904.86     3049.03    101.21 o 
  10   6   1     4031.48     4155.61    178.22 o 
  12   6   1     2650.13     3102.78    179.92 o 
 -11   7   1      552.13      582.75    116.69 o 
  -9   7   1      291.96      399.97     83.99 o 
  -7   7   1     1063.34      928.46     95.42 o 
  -5   7   1      652.73      633.62     79.32 o 
  -3   7   1      337.08      353.00     49.48 o 
  -1   7   1     1790.00     1702.87     76.65 o 
   1   7   1      674.26      695.77     56.35 o 
   3   7   1      522.02      442.75     54.73 o 
   5   7   1     1132.03     1116.55     80.57 o 
   7   7   1      782.05      802.62     80.05 o 
   9   7   1      468.97      403.19     82.47 o 
  -6   8   1      256.03      423.54    123.65 o 
  -4   8   1      312.09      311.50    100.37 o 
  -2   8   1      537.96      539.27    102.30 o 
   0   8   1      216.34       50.33     95.45 o 
   2   8   1      546.05      568.54    126.64 o 
   4   8   1      349.74      480.46    103.76 o 
 -18   0   2     2931.37     3054.75    172.81 o 
 -16   0   2     5658.42     5623.04    163.57 o 
 -14   0   2     5483.76     5483.58    125.32 o 
 -12   0   2     8031.07     7713.63    134.75 o 
 -10   0   2     8635.49     8067.27    126.37 o 
  -8   0   2    21929.50    21838.07    336.31 o 
  -6   0   2    12070.50    11738.77    161.44 o 
  -4   0   2    11501.80    11571.24    172.01 o 
  -2   0   2    25372.58    30654.35   1139.30 o 
   0   0   2    28545.77    28862.81    708.52 o 
   2   0   2     5703.46     5103.51     77.42 o 
   4   0   2    10183.72     9280.96    135.44 o 
   6   0   2    21412.57    19882.81    293.50 o 
   8   0   2     2668.81     2419.36     61.39 o 
  10   0   2     6355.63     6260.84    118.43 o 
  12   0   2     4581.20     4971.61    118.40 o 
  14   0   2     2348.33     2310.36    100.87 o 
  16   0   2     2026.36     2263.60    151.94 o 
  18   0   2      610.48      678.66    212.37 o 
 -19   1   2      493.74      500.89     84.95 o 
 -17   1   2     1669.39     1752.47     67.85 o 
 -15   1   2     3209.02     3113.97     73.92 o 
 -13   1   2      912.81      939.52     30.70 o 
 -11   1   2     5489.28     5605.45     76.78 o 
  -9   1   2     2063.15     1981.16     33.15 o 
  -7   1   2     6001.73     5863.20     66.54 o 
  -5   1   2     4847.23     4879.50     51.32 o 
  -3   1   2      137.07      168.96      8.40 o 
  -1   1   2    26992.40    27652.01    345.29 o 
   1   1   2       45.64       58.05      6.95 o 
   3   1   2     1375.42     1196.09     19.16 o 
   5   1   2     8045.54     7865.29     85.90 o 
   7   1   2      649.56      592.06     19.49 o 
   9   1   2     2392.13     2341.92     42.50 o 
  11   1   2     1157.53     1321.93     37.19 o 
  13   1   2     1447.30     1513.39     54.05 o 
  15   1   2      731.96      742.09     55.00 o 
  17   1   2      332.03      315.96     98.05 o 
 -20   2   2       56.47      -60.13    190.62 o 
 -18   2   2       20.76       57.26     65.10 o 
 -16   2   2       16.75      -23.59     32.47 o 
 -14   2   2       11.99      -21.75     24.04 o 
 -12   2   2      276.48      284.41     22.25 o 
 -10   2   2       59.11       65.32     13.88 o 
  -8   2   2      338.52      301.74     15.31 o 
  -6   2   2      622.82      686.37     17.33 o 
  -4   2   2     1542.78     1713.64     25.33 o 
  -2   2   2      505.68      586.28     12.93 o 
   0   2   2     1731.83     1848.06     24.94 o 
   2   2   2      892.68      950.84     18.14 o 
   4   2   2      230.64      226.18     14.36 o 
   6   2   2      744.70      736.32     21.31 o 
   8   2   2       14.33       87.47     18.74 o 
  10   2   2      284.84      270.40     24.41 o 
  12   2   2        4.07      -37.04     26.28 o 
  14   2   2        5.35       39.38     36.23 o 
  16   2   2       57.82       73.20     63.66 o 
 -19   3   2     2025.11     1999.05    222.60 o 
 -17   3   2     2791.01     2594.26    136.83 o 
 -15   3   2     4553.11     4512.75    114.98 o 
 -13   3   2     6490.46     6455.99    131.35 o 
 -11   3   2     4425.95     4582.78     74.42 o 
  -9   3   2    13881.77    14072.58    171.32 o 
  -7   3   2    13028.47    13086.76    146.69 o 
  -5   3   2     7700.02     7761.02     89.37 o 
  -3   3   2    21028.50    21671.22    215.95 o 
  -1   3   2    13670.43    13836.79    143.18 o 
   1   3   2    12862.21    12880.91    137.19 o 
   3   3   2     9323.51     8923.46     97.22 o 
   5   3   2     9162.22     8982.41    103.80 o 
   7   3   2     8445.94     8421.53    105.50 o 
   9   3   2     2945.73     2940.00     61.91 o 
  11   3   2     3747.82     3794.85    103.50 o 
  13   3   2     2960.90     3259.51    111.79 o 
  15   3   2     1266.55     1499.46    109.89 o 
 -18   4   2     2219.13     2456.28    244.35 o 
 -16   4   2     4635.04     4605.91    228.96 o 
 -14   4   2     5766.89     5870.03    169.64 o 
 -12   4   2     4705.63     5064.44    119.52 o 
 -10   4   2     8578.63     8924.04    133.58 o 
  -8   4   2    12775.88    12735.13    155.75 o 
  -6   4   2     8838.91     8697.00    108.64 o 
  -4   4   2    10103.32     9978.50    114.22 o 
  -2   4   2    15805.18    15581.70    164.09 o 
   0   4   2    10897.03    11078.11    120.07 o 
   2   4   2     8093.71     8080.10     97.62 o 
   4   4   2     8531.82     8584.46    107.75 o 
   6   4   2     8016.14     8154.10    109.08 o 
   8   4   2     5001.08     5186.18     96.63 o 
  10   4   2     2672.61     2763.10     81.65 o 
  12   4   2     3713.32     4003.39    131.70 o 
  14   4   2     2309.72     2338.41    153.40 o 
 -15   5   2      870.84      939.65    133.20 o 
 -13   5   2      650.09      588.67     85.97 o 
 -11   5   2      734.80      731.94     54.42 o 
  -9   5   2     1928.28     1961.77     73.62 o 
  -7   5   2     1785.66     1779.71     47.19 o 
  -5   5   2     1324.67     1327.79     35.22 o 
  -3   5   2     2164.91     2269.37     42.85 o 
  -1   5   2     3020.31     3115.82     48.25 o 
   1   5   2     1516.80     1464.12     35.55 o 
   3   5   2     1434.49     1485.15     37.44 o 
   5   5   2     2007.10     1992.79     50.01 o 
   7   5   2     1263.17     1299.50     50.44 o 
   9   5   2      589.63      656.46     52.94 o 
  11   5   2      670.50      705.82     72.56 o 
  13   5   2      676.49      670.03    126.55 o 
 -14   6   2     1619.68     1266.52    263.54 o 
 -12   6   2     1486.85     1451.95    197.89 o 
 -10   6   2     2491.77     2617.20    106.73 o 
  -8   6   2     2393.21     2309.30    102.13 o 
  -6   6   2     2841.60     2826.83    116.22 o 
  -4   6   2     3076.89     3043.98     74.16 o 
  -2   6   2     2933.50     2962.02     69.25 o 
   0   6   2     2838.94     2630.49     63.61 o 
   2   6   2     2459.58     2530.07     75.11 o 
   4   6   2     2078.84     2081.73     69.14 o 
   6   6   2     1481.16     1448.61     61.75 o 
   8   6   2     1487.96     1560.96     82.48 o 
  10   6   2      725.75      811.26     74.90 o 
  12   6   2      727.96      823.84    130.40 o 
 -11   7   2     2074.15     1780.40    198.15 o 
  -9   7   2     4386.36     4175.35    243.51 o 
  -7   7   2     3839.92     4002.44    178.87 o 
  -5   7   2     2755.47     2900.49    161.13 o 
  -3   7   2     5067.10     5163.59    177.47 o 
  -1   7   2     3622.08     3488.06    121.35 o 
   1   7   2     3820.85     3803.15    133.59 o 
   3   7   2     2815.00     3018.56    117.79 o 
   5   7   2     2934.49     3240.52    166.53 o 
   7   7   2     3046.96     3210.83    149.22 o 
   9   7   2     1320.66     1753.44    265.46 o 
  -6   8   2     1462.36     1300.28    145.42 o 
  -4   8   2     1671.70     1657.29    248.30 o 
  -2   8   2     2684.38     2649.98    194.31 o 
   0   8   2     2028.56     1768.87    232.28 o 
   2   8   2     1585.31     1655.69    161.99 o 
   4   8   2     1851.80     1736.93    167.34 o 
 -21   1   3     1362.17     1353.51    317.27 o 
 -19   1   3     1439.78     1277.01    125.26 o 
 -17   1   3     3027.36     2710.24     90.33 o 
 -15   1   3     4136.51     4128.69     88.02 o 
 -13   1   3     3879.27     3720.41     59.08 o 
 -11   1   3     5545.94     5468.89     78.82 o 
  -9   1   3    11717.50    11608.13    128.28 o 
  -7   1   3     9457.38     9009.53    100.40 o 
  -5   1   3     6574.30     6445.60     78.14 o 
  -3   1   3    23671.84    24052.30    329.39 o 
  -1   1   3    12797.67    12702.58    171.01 o 
   1   1   3     9731.50     9087.38    101.50 o 
   3   1   3    11741.57    10895.16    113.62 o 
   5   1   3     9318.19     8776.55     99.53 o 
   7   1   3     7779.22     7604.45     94.45 o 
   9   1   3     3422.22     3366.25     59.47 o 
  11   1   3     4552.67     4533.20     84.17 o 
  13   1   3     3186.66     3363.47     96.37 o 
  15   1   3     1309.60     1323.50     97.44 o 
  17   1   3     1407.17     1293.48    130.73 o 
 -20   2   3     3235.05     2827.28    378.68 o 
 -18   2   3     4323.34     4279.31    166.22 o 
 -16   2   3     7506.14     7674.56    160.16 o 
 -14   2   3    10821.68    10437.86    169.41 o 
 -12   2   3     7435.02     6994.76     91.92 o 
 -10   2   3    23596.62    23138.33    243.33 o 
  -8   2   3    24961.20    24060.40    257.25 o 
  -6   2   3    17599.56    16893.54    188.02 o 
  -4   2   3    39865.23    38946.74    407.36 o 
  -2   2   3    38283.69    37830.88    398.49 o 
   0   2   3    31923.58    30380.09    306.04 o 
   2   2   3    24372.51    22735.57    235.52 o 
   4   2   3    26929.57    25412.58    271.02 o 
   6   2   3    20065.12    19024.65    220.57 o 
   8   2   3    11888.08    11542.12    147.76 o 
  10   2   3     8892.86     8894.31    143.58 o 
  12   2   3     8641.62     8376.67    170.73 o 
  14   2   3     5032.17     5072.11    148.44 o 
  16   2   3     2306.52     2457.11    255.81 o 
 -19   3   3     1305.97      807.25    211.09 o 
 -17   3   3     2788.89     2890.18    134.12 o 
 -15   3   3     3760.79     3703.55     96.39 o 
 -13   3   3     4225.23     4184.13     86.28 o 
 -11   3   3     5416.27     5573.66     84.71 o 
  -9   3   3    11464.16    11197.14    139.33 o 
  -7   3   3    11067.45    11026.43    129.56 o 
  -5   3   3     8054.53     8238.83     97.13 o 
  -3   3   3    24331.29    24399.66    257.40 o 
  -1   3   3    11600.04    11644.07    128.22 o 
   1   3   3    13105.23    12863.78    135.54 o 
   3   3   3    12663.58    11969.62    138.52 o 
   5   3   3     7810.36     7662.82     95.60 o 
   7   3   3     9339.16     9135.21    121.20 o 
   9   3   3     2666.27     2717.52     64.87 o 
  11   3   3     4503.66     4473.48    117.52 o 
  13   3   3     2971.80     3144.08    118.18 o 
  15   3   3      964.94      904.11    102.48 o 
 -18   4   3      290.12      185.50    171.43 o 
 -16   4   3      566.22      520.96     78.56 o 
 -14   4   3       42.06       54.28     33.12 o 
 -12   4   3     1791.30     1706.23     57.21 o 
 -10   4   3      332.54      319.45     24.39 o 
  -8   4   3     1095.53     1067.87     29.52 o 
  -6   4   3     2544.37     2473.54     44.64 o 
  -4   4   3      630.41      674.69     21.38 o 
  -2   4   3     2989.73     2871.80     43.98 o 
   0   4   3     1629.98     1520.01     29.23 o 
   2   4   3     1529.23     1581.69     31.73 o 
   4   4   3     1671.21     1556.63     33.00 o 
   6   4   3     1265.05     1219.18     35.51 o 
   8   4   3      716.71     1011.98     89.33 o 
  10   4   3      916.66      929.63     62.29 o 
  12   4   3      453.68      321.82     71.26 o 
  14   4   3      286.93      148.08     97.47 o 
 -17   5   3     3774.84     3182.93    275.05 o 
 -15   5   3     5020.39     4869.97    268.49 o 
 -13   5   3     4404.39     4186.47    136.20 o 
 -11   5   3     8673.29     8662.48    217.04 o 
  -9   5   3    10080.97     9830.64    184.62 o 
  -7   5   3    10498.41    10308.54    166.46 o 
  -5   5   3    14268.09    14676.40    207.31 o 
  -3   5   3    11985.50    11926.08    154.14 o 
  -1   5   3    19617.78    19548.14    231.97 o 
   1   5   3    10916.82    10902.55    147.26 o 
   3   5   3    11481.34    11397.52    156.61 o 
   5   5   3    14813.91    15006.84    240.11 o 
   7   5   3     6068.47     6013.56    181.61 o 
   9   5   3     7787.35     7745.32    284.49 o 
  11   5   3     5110.33     5002.31    265.59 o 
  13   5   3     4032.63     4206.51    282.73 o 
 -14   6   3     2717.12     2753.98    212.28 o 
 -12   6   3     5396.40     5564.06    448.89 o 
 -10   6   3     5657.65     5868.22    194.94 o 
  -8   6   3     8110.61     8149.69    216.22 o 
  -6   6   3     7511.35     7394.68    170.11 o 
  -4   6   3     6856.18     6827.53    143.70 o 
  -2   6   3    12240.37    11951.84    218.24 o 
   0   6   3     7948.59     7997.41    167.83 o 
   2   6   3     6340.73     6231.27    157.21 o 
   4   6   3     8536.75     8674.85    286.68 o 
   6   6   3     6791.58     6825.51    196.04 o 
   8   6   3     3639.25     3861.20    156.15 o 
  10   6   3     4108.98     4628.13    569.93 o 
 -11   7   3      234.34      149.29    126.65 o 
  -9   7   3      122.87      -18.05    113.22 o 
  -7   7   3      102.89      102.84     59.06 o 
  -5   7   3       84.72      131.88     49.11 o 
  -3   7   3       12.17       41.59     46.06 o 
  -1   7   3      420.76      473.01     60.73 o 
   1   7   3       10.50        5.22     46.63 o 
   3   7   3       20.56       15.30     54.24 o 
   5   7   3      320.63      159.99     73.47 o 
   7   7   3       15.99       45.47     94.54 o 
  -6   8   3      857.16      749.33    162.47 o 
  -4   8   3     1234.42      982.75    134.56 o 
  -2   8   3     1080.30     1264.14    128.52 o 
   0   8   3     1177.18     1199.03    114.72 o 
   2   8   3     1209.72     1172.46    112.07 o 
 -20   0   4     2608.76     2405.11    342.86 o 
 -18   0   4     5927.16     6045.69    296.74 o 
 -16   0   4    10868.80    11048.23    270.70 o 
 -14   0   4     5352.27     5309.55    114.09 o 
 -12   0   4    17073.81    17926.31    291.11 o 
 -10   0   4    16849.56    17995.72    272.19 o 
  -8   0   4    21302.85    22436.51    361.82 o 
  -6   0   4    26161.92    29029.67    547.80 o 
  -4   0   4    15193.98    18697.03    551.01 o 
  -2   0   4    59013.48    66870.27   1812.41 o 
   0   0   4    12267.98    12623.02    220.52 o 
   2   0   4    16118.88    15837.86    232.53 o 
   4   0   4    27199.13    27305.30    407.82 o 
   6   0   4     9007.13     8801.89    150.30 o 
   8   0   4     8727.12     8769.06    162.14 o 
  10   0   4     7349.63     7565.72    177.55 o 
  12   0   4     6049.17     6154.96    193.00 o 
  14   0   4     3074.82     3444.36    176.59 o 
  16   0   4     2465.62     2585.88    227.77 o 
 -21   1   4      597.49      526.00    158.57 o 
 -19   1   4     1453.84     1663.94    143.90 o 
 -17   1   4     3090.46     3163.51     91.99 o 
 -15   1   4     1939.95     1890.55     58.81 o 
 -13   1   4     2840.39     2879.57     50.53 o 
 -11   1   4     4404.89     4310.33     62.33 o 
  -9   1   4     5657.54     5772.82     71.33 o 
  -7   1   4     3052.28     3170.32     45.18 o 
  -5   1   4     6695.28     7014.31    107.09 o 
  -3   1   4     5061.41     5205.21     83.29 o 
  -1   1   4     8393.98     8412.57    114.97 o 
   1   1   4     3204.19     2968.55     39.62 o 
   3   1   4     3514.75     3445.50     45.17 o 
   5   1   4     8860.70     8750.49    101.17 o 
   7   1   4     1053.84     1076.67     28.82 o 
   9   1   4     3672.83     3748.45     69.65 o 
  11   1   4     2684.63     2634.64     73.07 o 
  13   1   4     1230.29     1078.01     64.25 o 
  15   1   4     1687.49     1802.57    142.17 o 
 -20   2   4       90.40       92.66    101.81 o 
 -18   2   4       17.52       74.10     48.14 o 
 -16   2   4       17.04       -6.91     29.10 o 
 -14   2   4      368.84      361.46     28.50 o 
 -12   2   4      324.02      311.51     19.56 o 
 -10   2   4       51.26       43.46     14.70 o 
  -8   2   4        7.16       25.83     12.42 o 
  -6   2   4     1311.21     1581.61     30.34 o 
  -4   2   4      184.62      161.12     14.04 o 
  -2   2   4     1314.61     1520.09     29.44 o 
   0   2   4       81.23       89.93     12.37 o 
   2   2   4      176.37      202.98     14.21 o 
   4   2   4      378.53      402.45     17.19 o 
   6   2   4        1.55       -6.12     14.74 o 
   8   2   4      167.92      120.36     22.20 o 
  10   2   4        5.16      -28.74     28.77 o 
  12   2   4        3.51      -13.10     36.06 o 
  14   2   4        7.58      -22.71     53.81 o 
 -19   3   4     1909.86     1799.70    191.66 o 
 -17   3   4     3443.55     3531.76    140.64 o 
 -15   3   4     4315.72     4097.76    104.51 o 
 -13   3   4     3810.07     3868.26     81.31 o 
 -11   3   4     6956.97     6954.16    100.71 o 
  -9   3   4     9473.63     9210.09    122.23 o 
  -7   3   4     7675.16     7600.65     98.38 o 
  -5   3   4     8007.17     7831.74     98.41 o 
  -3   3   4    14912.64    14989.73    170.26 o 
  -1   3   4     9099.80     8800.16    107.19 o 
   1   3   4     7529.56     7292.24     93.13 o 
   3   3   4     9483.08     9435.00    118.19 o 
   5   3   4     6650.81     6593.04     90.96 o 
   7   3   4     5781.40     5884.29     95.18 o 
   9   3   4     2921.29     2984.35     79.98 o 
  11   3   4     4053.36     4071.40    126.34 o 
  13   3   4     2683.87     2789.77    166.68 o 
  15   3   4      985.26      872.37    120.28 o 
 -18   4   4     2809.94     3130.57    631.34 o 
 -16   4   4     3897.38     3889.87    153.88 o 
 -14   4   4     3913.27     3758.46    111.94 o 
 -12   4   4     3796.27     3714.69     84.53 o 
 -10   4   4     8770.59     8814.29    147.00 o 
  -8   4   4     7033.23     7039.69    107.30 o 
  -6   4   4     5112.58     5255.84     83.75 o 
  -4   4   4    11021.66    11162.39    145.02 o 
  -2   4   4     9664.11     9563.83    125.71 o 
   0   4   4     7009.68     6935.73     98.07 o 
   2   4   4     7491.64     7455.98    103.40 o 
   4   4   4     8679.62     8595.31    120.07 o 
   6   4   4     6768.09     6787.80    122.00 o 
   8   4   4     3998.97     4125.72    154.37 o 
  10   4   4     4717.97     5043.95    161.55 o 
  12   4   4     4272.70     4784.33    264.56 o 
 -17   5   4     1557.09     1290.83    262.26 o 
 -15   5   4     1430.19     1486.17    151.30 o 
 -13   5   4     1712.15     1692.66     81.12 o 
 -11   5   4     2607.87     2461.91     88.52 o 
  -9   5   4     3918.33     3847.19     95.28 o 
  -7   5   4     2973.13     2975.76     83.57 o 
  -5   5   4     3581.60     3528.01     69.05 o 
  -3   5   4     5666.20     5497.70     85.11 o 
  -1   5   4     3938.04     3818.26     69.08 o 
   1   5   4     3302.87     3143.67     64.69 o 
   3   5   4     3806.00     3655.26     86.92 o 
   5   5   4     3449.04     3471.72     97.47 o 
   7   5   4     1965.68     2040.68     88.72 o 
   9   5   4     1671.17     1828.51    113.91 o 
  11   5   4     1803.93     1882.50    434.97 o 
 -14   6   4      249.62      367.26     92.02 o 
 -12   6   4      143.28      189.16     76.29 o 
 -10   6   4      332.54      256.21     64.29 o 
  -8   6   4      385.67      381.93     52.94 o 
  -6   6   4      222.19      214.44     43.32 o 
  -4   6   4      681.99      738.87     48.98 o 
  -2   6   4      286.01      270.74     38.70 o 
   0   6   4      529.08      447.74     48.35 o 
   2   6   4      464.47      480.04     47.05 o 
   4   6   4      299.83      488.18     61.42 o 
   6   6   4      470.08      440.78     70.29 o 
   8   6   4      240.85      277.88    108.91 o 
  10   6   4      236.61      283.11    111.52 o 
 -11   7   4     2594.46     2816.60    256.87 o 
  -9   7   4     2972.20     3066.74    261.67 o 
  -7   7   4     2248.28     2319.83    127.45 o 
  -5   7   4     2608.74     2954.44    144.90 o 
  -3   7   4     3778.09     4139.31    159.62 o 
  -1   7   4     2739.45     3014.48    124.92 o 
   1   7   4     2369.32     2579.61    181.02 o 
   3   7   4     2994.82     3189.58    175.50 o 
   5   7   4     2374.32     2470.28    156.52 o 
   7   7   4     2212.12     2093.10    165.74 o 
  -6   8   4     2525.56     2364.04    231.08 o 
  -4   8   4     5302.16     5093.32    426.58 o 
  -2   8   4     3744.24     3499.22    218.05 o 
   0   8   4     3458.05     3593.58    193.92 o 
 -21   1   5     2370.37     2328.36    322.39 o 
 -19   1   5     4014.54     3918.04    182.23 o 
 -17   1   5     5953.24     5741.88    137.16 o 
 -15   1   5     8133.29     7852.00    137.06 o 
 -13   1   5     8727.47     8486.93    114.86 o 
 -11   1   5    17947.96    18063.04    218.25 o 
  -9   1   5    20941.60    22331.32    270.70 o 
  -7   1   5    18051.63    19163.29    265.32 o 
  -5   1   5    29000.09    32896.12    559.83 o 
  -3   1   5    30948.66    33406.04    556.04 o 
  -1   1   5    21569.67    22446.85    305.67 o 
   1   1   5    17480.33    17069.23    192.27 o 
   3   1   5    18133.15    17705.51    198.42 o 
   5   1   5    11239.86    10905.01    127.27 o 
   7   1   5     6835.23     6703.61     93.92 o 
   9   1   5     5266.97     5238.90    107.61 o 
  11   1   5     4374.89     4427.13    109.52 o 
  13   1   5     2414.87     2517.80    110.47 o 
  15   1   5     1207.82     1220.15    148.28 o 
 -20   2   5     2847.48     2377.68    257.88 o 
 -18   2   5     5966.91     6033.16    223.93 o 
 -16   2   5     6790.61     6469.90    141.74 o 
 -14   2   5     7689.88     7550.13    133.09 o 
 -12   2   5    11441.19    11076.70    141.99 o 
 -10   2   5    18851.33    18573.25    230.32 o 
  -8   2   5    16301.60    16598.92    209.08 o 
  -6   2   5    14005.07    14214.85    178.80 o 
  -4   2   5    32075.96    32771.91    448.36 o 
  -2   2   5    17254.83    17854.32    239.73 o 
   0   2   5    15175.20    15055.02    183.52 o 
   2   2   5    17220.37    16847.16    200.90 o 
   4   2   5    11966.68    11379.41    137.77 o 
   6   2   5    10348.04    10118.26    137.11 o 
   8   2   5     4592.11     4590.59     93.87 o 
  10   2   5     6190.98     6273.61    153.25 o 
  12   2   5     4122.74     4203.10    145.97 o 
  14   2   5     1519.83     1682.82    130.85 o 
 -19   3   5      530.54      437.16    118.93 o 
 -17   3   5      565.29      510.95     71.61 o 
 -15   3   5     1477.94     1404.20     67.93 o 
 -13   3   5      246.93      283.57     30.75 o 
 -11   3   5     2676.18     2534.61     52.53 o 
  -9   3   5     2019.79     1974.48     40.07 o 
  -7   3   5      476.96      454.62     18.60 o 
  -5   3   5     3532.40     3417.06     53.04 o 
  -3   3   5     2179.38     2201.73     38.50 o 
  -1   3   5     1484.93     1400.64     28.28 o 
   1   3   5     1652.74     1492.14     33.11 o 
   3   3   5     2210.97     2236.82     44.26 o 
   5   3   5     1333.96     1264.96     35.26 o 
   7   3   5     1133.17     1201.41     48.83 o 
   9   3   5      700.68      767.60     54.92 o 
  11   3   5     1007.75     1004.15     81.86 o 
  13   3   5      618.49      674.19     96.69 o 
 -18   4   5      564.67      406.38    117.40 o 
 -16   4   5      983.03      917.82     85.53 o 
 -14   4   5      561.03      569.11     54.03 o 
 -12   4   5     1898.73     1936.81     61.42 o 
 -10   4   5     1438.39     1404.01     45.40 o 
  -8   4   5     1208.41     1101.01     32.81 o 
  -6   4   5     3738.51     3697.04     61.47 o 
  -4   4   5      795.10      772.82     26.61 o 
  -2   4   5     3182.36     3147.47     53.75 o 
   0   4   5     1514.82     1424.45     34.81 o 
   2   4   5      916.46      880.62     30.55 o 
   4   4   5     2088.18     2116.75     56.39 o 
   6   4   5      234.18      256.03     34.43 o 
   8   4   5     1015.00     1090.14     64.96 o 
  10   4   5      322.46      352.57     97.31 o 
  12   4   5      183.95      319.35    118.38 o 
 -17   5   5     3428.52     3090.82    381.24 o 
 -15   5   5     1510.97     1376.38    135.14 o 
 -13   5   5     4265.48     4143.38    138.69 o 
 -11   5   5     4208.84     4211.57    126.90 o 
  -9   5   5     4618.23     4430.38    114.81 o 
  -7   5   5     5156.73     5172.08    112.45 o 
  -5   5   5     4500.91     4383.52     93.77 o 
  -3   5   5     6954.26     6684.51    118.75 o 
  -1   5   5     4608.55     4422.77     92.67 o 
   1   5   5     3682.84     3663.45     83.25 o 
   3   5   5     4696.77     4420.94    116.33 o 
   5   5   5     4020.64     4083.19    123.28 o 
   7   5   5     1662.99     1829.33     89.40 o 
   9   5   5     2539.93     2343.49    179.54 o 
  11   5   5     1974.62     2086.43    201.24 o 
 -14   6   5     1948.74     1762.89    291.68 o 
 -12   6   5     5052.16     5062.53    230.79 o 
 -10   6   5     5226.75     5075.65    174.68 o 
  -8   6   5     4386.31     4227.92    151.13 o 
  -6   6   5     6399.73     6443.14    175.74 o 
  -4   6   5     5218.97     5178.24    142.18 o 
  -2   6   5     8249.53     7989.78    194.07 o 
   0   6   5     3929.45     3666.07    113.40 o 
   2   6   5     4446.30     4403.26    144.06 o 
   4   6   5     6811.67     7050.18    228.99 o 
   6   6   5     2090.32     2069.01    167.86 o 
   8   6   5     2905.39     3194.33    245.72 o 
 -11   7   5      416.78      502.77    198.29 o 
  -9   7   5      433.72      391.92    135.59 o 
  -7   7   5      386.74      343.85     72.38 o 
  -5   7   5      410.99      264.69     67.65 o 
  -3   7   5      784.18      661.76     79.05 o 
  -1   7   5      450.73      374.22     70.30 o 
   1   7   5      284.62      209.64     70.96 o 
   3   7   5      636.23      520.46     91.52 o 
   5   7   5      537.73      527.17    126.86 o 
  -4   8   5     1494.31     1398.11    145.38 o 
  -2   8   5      788.46      679.10    120.67 o 
 -20   0   6     3117.42     3284.96    279.58 o 
 -18   0   6     6696.41     6631.11    291.98 o 
 -16   0   6     5696.49     5892.76    170.22 o 
 -14   0   6     8000.93     8002.03    179.47 o 
 -12   0   6    15466.06    15640.68    301.87 o 
 -10   0   6    18513.24    21078.18    351.99 o 
  -8   0   6    16737.09    19129.36    403.74 o 
  -6   0   6    28042.76    33481.32    903.14 o 
  -4   0   6    25821.49    30424.02    914.04 o 
  -2   0   6    33055.37    36209.08    803.94 o 
   0   0   6    18522.81    18810.94    325.54 o 
   2   0   6    19118.34    19106.02    348.34 o 
   4   0   6    25958.62    24851.76    435.66 o 
   6   0   6     6268.78     6498.88    144.87 o 
   8   0   6    10473.67    10229.71    233.44 o 
  10   0   6     8193.29     8517.06    244.86 o 
  12   0   6     3138.96     3021.51    178.83 o 
  14   0   6     3567.63     3919.60    252.04 o 
 -21   1   6      430.53      338.11    170.79 o 
 -19   1   6     1167.20     1329.89    130.83 o 
 -17   1   6     2828.59     2729.06     91.77 o 
 -15   1   6      422.80      455.90     31.87 o 
 -13   1   6     4025.68     4010.57     65.54 o 
 -11   1   6     3185.00     3215.73     51.05 o 
  -9   1   6     2398.03     2393.96     41.86 o 
  -7   1   6     5039.18     5445.16    100.83 o 
  -5   1   6     2168.53     2276.05     52.44 o 
  -3   1   6     8756.42     9653.36    175.39 o 
  -1   1   6     2043.74     1955.87     35.03 o 
   1   1   6     3153.81     3014.69     46.92 o 
   3   1   6     5922.85     5771.85     80.05 o 
   5   1   6     1944.67     1971.31     39.18 o 
   7   1   6     1906.92     1958.35     53.44 o 
   9   1   6     2089.66     2244.83     82.36 o 
  11   1   6     1527.97     1620.41     85.61 o 
  13   1   6      582.12      670.14     84.77 o 
 -20   2   6       64.68        3.73    168.28 o 
 -18   2   6       37.88       66.38     51.01 o 
 -16   2   6      171.22      222.19     38.72 o 
 -14   2   6      181.24      148.15     23.03 o 
 -12   2   6      132.42      132.24     18.34 o 
 -10   2   6      379.96      402.95     18.05 o 
  -8   2   6      706.83      782.02     23.35 o 
  -6   2   6       79.49       99.66     14.12 o 
  -4   2   6     1605.79     1758.49     49.52 o 
  -2   2   6      362.56      321.35     16.22 o 
   0   2   6      565.23      627.47     19.61 o 
   2   2   6     1206.07     1163.61     27.56 o 
   4   2   6      107.43       88.09     18.64 o 
   6   2   6     1142.64     1158.77     42.81 o 
   8   2   6      127.24      125.78     33.15 o 
  10   2   6      286.67      287.79     49.04 o 
  12   2   6      423.42      473.81     81.15 o 
 -19   3   6     2471.78     2647.39    389.40 o 
 -17   3   6     2554.57     2533.90    106.50 o 
 -15   3   6     4348.23     4278.25    110.15 o 
 -13   3   6     3721.46     3729.46     82.51 o 
 -11   3   6     8665.46     8656.99    128.21 o 
  -9   3   6     8513.21     8774.87    122.03 o 
  -7   3   6     6280.32     6617.09     90.96 o 
  -5   3   6    14475.01    15217.82    204.26 o 
  -3   3   6    10693.64    11089.87    156.34 o 
  -1   3   6     9179.50     9337.64    122.23 o 
   1   3   6     9454.35     9781.23    131.79 o 
   3   3   6     8727.52     9148.95    148.77 o 
   5   3   6     6666.61     6672.83    129.50 o 
   7   3   6     3964.03     4157.21    104.37 o 
   9   3   6     4074.09     4368.76    137.55 o 
  11   3   6     3155.90     3238.97    175.88 o 
 -18   4   6     2544.77     2482.72    200.02 o 
 -16   4   6     1959.31     1892.48    101.26 o 
 -14   4   6     2226.07     2260.18     85.94 o 
 -12   4   6     3923.32     4042.26    100.30 o 
 -10   4   6     4538.98     4602.77     96.26 o 
  -8   4   6     3124.33     3295.32     59.81 o 
  -6   4   6     3782.63     3981.18     70.08 o 
  -4   4   6     6778.19     7105.92    112.09 o 
  -2   4   6     3605.60     3656.52     60.43 o 
   0   4   6     3189.56     3259.44     61.94 o 
   2   4   6     4854.49     5127.27     99.22 o 
   4   4   6     3555.90     3542.05     90.29 o 
   6   4   6     2374.81     2479.45    106.62 o 
   8   4   6     1839.04     2137.11    107.83 o 
  10   4   6     2419.78     2631.54    231.74 o 
 -17   5   6      800.58      430.04    150.75 o 
 -15   5   6      575.03      553.66    112.64 o 
 -13   5   6      947.24     1117.03     78.74 o 
 -11   5   6     1768.99     1751.99     74.28 o 
  -9   5   6     1192.03     1113.04     60.81 o 
  -7   5   6     1273.78     1271.35     54.88 o 
  -5   5   6     1903.21     1893.79     59.05 o 
  -3   5   6     1978.58     1931.45     58.58 o 
  -1   5   6     1027.62     1045.44     45.98 o 
   1   5   6     1163.08     1208.47     51.91 o 
   3   5   6     1515.60     1547.49     79.60 o 
   5   5   6      677.57      633.43     66.46 o 
   7   5   6      428.46      466.10    101.36 o 
   9   5   6      568.01      466.27    121.22 o 
 -14   6   6      307.05       39.76     96.94 o 
 -12   6   6      582.35      560.57     87.94 o 
 -10   6   6      625.48      571.40     70.56 o 
  -8   6   6      690.66      584.42     67.44 o 
  -6   6   6      778.80      704.65     64.28 o 
  -4   6   6      918.96      927.76     53.41 o 
  -2   6   6      837.13      853.51     57.05 o 
   0   6   6      789.43      732.50     61.77 o 
   2   6   6      883.71      935.80     69.91 o 
   4   6   6      557.84      596.74    133.09 o 
   6   6   6      730.96      720.86    155.44 o 
 -11   7   6     3003.10     3072.03    257.74 o 
  -9   7   6     2819.41     3009.96    184.27 o 
  -7   7   6     1891.74     1866.04    119.90 o 
  -5   7   6     4241.40     4424.22    173.61 o 
  -3   7   6     2999.40     3145.68    185.39 o 
  -1   7   6     2627.60     2564.25    185.76 o 
   1   7   6     2988.09     3128.22    178.21 o 
   3   7   6     2793.61     2678.17    195.99 o 
 -21   1   7     1533.61     1490.01    165.86 o 
 -19   1   7     2827.81     2744.06    137.49 o 
 -17   1   7     2610.23     2418.39     93.36 o 
 -15   1   7     2962.94     2885.89     73.96 o 
 -13   1   7     4272.96     4198.67     72.07 o 
 -11   1   7     5912.58     6245.74     96.04 o 
  -9   1   7     4706.52     5106.63     94.09 o 
  -7   1   7     4014.06     4254.19     89.45 o 
  -5   1   7     8964.82     9944.92    186.95 o 
  -3   1   7     4886.21     4975.31     95.06 o 
  -1   1   7     3797.05     3700.95     54.35 o 
   1   1   7     5487.81     5243.73     76.55 o 
   3   1   7     4089.75     3916.32     62.29 o 
   5   1   7     2990.74     2925.48     67.68 o 
   7   1   7     1896.58     1859.85     64.71 o 
   9   1   7     2481.51     2504.13     87.09 o 
  11   1   7     1540.78     1548.90    116.79 o 
 -20   2   7     4897.39     4689.43    282.62 o 
 -18   2   7     5411.81     5336.51    255.72 o 
 -16   2   7     6826.46     6631.97    171.07 o 
 -14   2   7     6261.32     6133.60    116.40 o 
 -12   2   7    12331.49    12637.43    176.50 o 
 -10   2   7    11452.05    11752.27    165.82 o 
  -8   2   7     7871.67     8245.53    130.27 o 
  -6   2   7    14303.67    14833.65    228.81 o 
  -4   2   7    14067.30    14711.59    255.57 o 
  -2   2   7     8209.91     8513.13    137.83 o 
   0   2   7     8360.67     7962.26    111.58 o 
   2   2   7    10721.65    10594.34    133.62 o 
   4   2   7     5681.50     5794.70     97.33 o 
   6   2   7     4506.36     4525.62    113.48 o 
   8   2   7     4063.08     4121.35    156.21 o 
  10   2   7     3491.55     3718.51    168.94 o 
  12   2   7     2130.05     2260.12    166.44 o 
 -19   3   7     2955.87     2618.70    482.30 o 
 -17   3   7     2383.15     2358.93     99.76 o 
 -15   3   7     3821.81     3656.79    106.58 o 
 -13   3   7     4071.70     3993.38     89.70 o 
 -11   3   7     6182.73     6132.10     98.98 o 
  -9   3   7     6249.74     6429.27     95.07 o 
  -7   3   7     3737.39     3845.74     63.56 o 
  -5   3   7    10866.19    11130.67    168.31 o 
  -3   3   7     4484.43     4432.92     70.77 o 
  -1   3   7     4221.84     4318.97     67.64 o 
   1   3   7     5997.47     5812.58     90.36 o 
   3   3   7     2760.17     2742.99     65.26 o 
   5   3   7     3243.95     3110.12     89.68 o 
   7   3   7     1364.62     1400.67     85.33 o 
   9   3   7     1870.87     2067.32    126.09 o 
  11   3   7     1276.94     1372.46    165.38 o 
 -18   4   7      402.88      359.68    111.37 o 
 -16   4   7        9.81       39.19     56.76 o 
 -14   4   7      515.96      517.91     46.83 o 
 -12   4   7      189.70      173.49     34.73 o 
 -10   4   7      174.81      177.66     28.28 o 
  -8   4   7      510.15      515.13     28.63 o 
  -6   4   7      164.91      174.17     21.81 o 
  -4   4   7      309.01      288.16     23.54 o 
  -2   4   7      295.91      280.18     22.78 o 
   0   4   7      188.36      154.20     26.47 o 
   2   4   7      114.76      136.57     30.80 o 
   4   4   7      340.58      364.36     42.64 o 
   6   4   7       14.08       -1.86     43.95 o 
   8   4   7      156.61      193.16     92.59 o 
  10   4   7       97.16      138.66     97.13 o 
 -17   5   7     3980.33     3558.80    308.01 o 
 -15   5   7     2341.46     2371.06    153.05 o 
 -13   5   7     5902.28     5923.25    217.42 o 
 -11   5   7     5458.58     5554.66    175.19 o 
  -9   5   7     3600.00     3631.34    114.52 o 
  -7   5   7     7100.28     6773.54    159.80 o 
  -5   5   7     4133.26     3915.14    103.06 o 
  -3   5   7     6287.00     5949.62    125.21 o 
  -1   5   7     3576.78     3346.48     91.84 o 
   1   5   7     3157.97     3232.28    100.72 o 
   3   5   7     5231.67     5348.32    154.78 o 
   5   5   7     1423.93     1713.73    163.82 o 
   7   5   7     2161.06     2303.11    153.30 o 
 -14   6   7     4379.12     4403.76    426.16 o 
 -12   6   7     5600.18     6084.09    252.25 o 
 -10   6   7     5020.44     4695.68    207.08 o 
  -8   6   7     5012.19     4913.14    194.98 o 
  -6   6   7     5999.78     6019.27    178.25 o 
  -4   6   7     6537.56     6673.54    170.58 o 
  -2   6   7     4857.48     5059.83    157.53 o 
   0   6   7     4130.48     3997.71    143.10 o 
   2   6   7     4864.67     4958.70    214.51 o 
   4   6   7     4194.04     4372.88    228.85 o 
   6   6   7     1709.39     1659.87    191.81 o 
 -11   7   7      486.21      459.97    142.60 o 
  -9   7   7      253.95      151.91     82.62 o 
  -7   7   7      772.90      743.70     81.13 o 
  -5   7   7      384.73      389.01     72.13 o 
  -3   7   7      886.14      791.92     80.73 o 
  -1   7   7      332.76      154.95    116.13 o 
   1   7   7      442.97      544.78    115.31 o 
 -20   0   8     4937.01     4735.94    367.80 o 
 -18   0   8     9028.69     9342.33    430.28 o 
 -16   0   8     4775.11     5101.64    180.71 o 
 -14   0   8    13737.58    14437.26    340.43 o 
 -12   0   8    15468.65    16927.38    333.70 o 
 -10   0   8    13443.14    15629.13    355.19 o 
  -8   0   8    19818.29    23142.12    588.09 o 
  -6   0   8    17779.59    21183.98    720.95 o 
  -4   0   8    25431.97    29632.68    751.76 o 
  -2   0   8    13669.81    14769.80    280.90 o 
   0   0   8    14628.70    15113.66    301.76 o 
   2   0   8    17325.98    17839.75    373.24 o 
   4   0   8     8706.48     8794.16    241.71 o 
   6   0   8     6466.12     6915.28    223.06 o 
   8   0   8     7294.63     7740.21    365.15 o 
  10   0   8     4913.44     4906.25    586.56 o 
 -21   1   8     1762.43     1628.00    165.24 o 
 -19   1   8     3209.93     2913.15    139.31 o 
 -17   1   8     2785.08     2874.17     95.41 o 
 -15   1   8     3177.17     3182.59     82.05 o 
 -13   1   8     6643.59     6903.36    124.06 o 
 -11   1   8     6263.72     6906.35    112.38 o 
  -9   1   8     4663.99     5569.57    130.29 o 
  -7   1   8    10342.96    11659.33    218.11 o 
  -5   1   8     6169.14     7113.95    144.71 o 
  -3   1   8     8701.94     9535.03    154.89 o 
  -1   1   8     5673.71     5663.80     83.23 o 
   1   1   8     4681.19     4829.50     75.66 o 
   3   1   8     8213.76     8312.24    143.62 o 
   5   1   8     1486.78     1635.45     69.53 o 
   7   1   8     3603.84     3660.44    123.16 o 
   9   1   8     3106.69     3002.26    275.05 o 
  11   1   8      880.50      694.47    111.53 o 
 -20   2   8        4.79       86.32     81.63 o 
 -18   2   8      144.67      142.03     55.20 o 
 -16   2   8       70.29      105.90     37.01 o 
 -14   2   8      245.13      208.22     28.13 o 
 -12   2   8       34.28       43.52     20.60 o 
 -10   2   8        7.13       -0.16     18.62 o 
  -8   2   8      602.25      665.59     33.06 o 
  -6   2   8        1.32      -21.89     19.59 o 
  -4   2   8      347.77      377.45     26.69 o 
  -2   2   8      120.26      120.74     17.37 o 
   0   2   8       53.90       37.06     17.00 o 
   2   2   8      110.30       99.74     25.02 o 
   4   2   8       19.21       -6.90     32.71 o 
   6   2   8       14.78       44.74     38.38 o 
   8   2   8       13.15      -60.06     61.85 o 
  10   2   8        5.66       82.65     92.36 o 
 -19   3   8     4764.80     5172.64    289.54 o 
 -17   3   8     4795.16     4745.20    173.58 o 
 -15   3   8     6926.63     6929.40    201.85 o 
 -13   3   8     9460.76     9578.92    209.69 o 
 -11   3   8    11321.47    11679.24    206.29 o 
  -9   3   8    11912.41    12381.59    197.30 o 
  -7   3   8    11710.59    12629.97    216.71 o 
  -5   3   8    18133.40    19281.10    304.73 o 
  -3   3   8    11391.28    11655.87    182.21 o 
  -1   3   8    10261.52    10382.52    155.99 o 
   1   3   8    12847.21    12738.14    207.92 o 
   3   3   8     7137.14     7053.53    148.05 o 
   5   3   8     6455.22     6525.38    178.14 o 
   7   3   8     4489.48     4565.80    175.39 o 
   9   3   8     4048.94     4406.71    209.56 o 
 -18   4   8     5606.40     5736.29    269.78 o 
 -16   4   8     6530.15     6678.35    231.74 o 
 -14   4   8     8449.61     8490.51    235.11 o 
 -12   4   8    12818.41    12620.90    306.12 o 
 -10   4   8    11250.38    11492.04    279.74 o 
  -8   4   8    11245.23    11294.04    260.34 o 
  -6   4   8    16880.23    16803.32    291.28 o 
  -4   4   8    14273.04    14317.74    262.69 o 
  -2   4   8    10679.39    10472.99    190.78 o 
   0   4   8    12012.61    12473.98    249.94 o 
   2   4   8    11476.18    11390.31    245.70 o 
   4   4   8     7206.28     7256.11    185.82 o 
   6   4   8     5760.10     6058.68    209.74 o 
   8   4   8     5745.59     5958.88    253.46 o 
 -17   5   8      780.63      884.80    165.73 o 
 -15   5   8     1276.91     1349.17    117.86 o 
 -13   5   8     1916.93     2044.35    133.82 o 
 -11   5   8     2131.63     1972.20     87.24 o 
  -9   5   8     1729.25     1610.36     71.38 o 
  -7   5   8     2323.05     2245.44     90.32 o 
  -5   5   8     3185.48     3042.09     96.53 o 
  -3   5   8     1900.51     1824.94     70.07 o 
  -1   5   8     1880.77     1890.95     70.53 o 
   1   5   8     2325.02     2329.83     91.96 o 
   3   5   8     1754.00     1752.11     95.23 o 
   5   5   8      990.10     1035.96    107.68 o 
 -14   6   8     1656.79     1794.99    294.93 o 
 -12   6   8     2181.94     1985.34    174.84 o 
 -10   6   8     2788.68     3009.21    208.01 o 
  -8   6   8     2271.24     2271.49    112.14 o 
  -6   6   8     3314.24     3093.64    112.09 o 
  -4   6   8     2578.10     2544.14    123.58 o 
  -2   6   8     2573.96     2544.90    111.40 o 
   0   6   8     2407.12     2255.35    108.50 o 
   2   6   8     1770.22     1777.62    142.92 o 
   4   6   8     1666.72     1918.81    205.47 o 
  -9   7   8     3779.19     3521.18    207.51 o 
  -7   7   8     4152.56     4020.67    176.85 o 
  -5   7   8     5564.08     5565.95    237.77 o 
  -3   7   8     3803.92     3913.97    193.73 o 
  -1   7   8     3457.75     3318.02    222.22 o 
 -21   1   9     1366.39     1250.10    131.99 o 
 -19   1   9     1328.90     1239.56     89.84 o 
 -17   1   9     1499.59     1442.72     67.70 o 
 -15   1   9     1723.87     1698.89     55.03 o 
 -13   1   9     3142.06     3269.10     72.97 o 
 -11   1   9     2738.77     3098.92     74.18 o 
  -9   1   9     1923.74     2065.51     65.82 o 
  -7   1   9     3700.29     4114.23     98.03 o 
  -5   1   9     3968.50     4350.29    101.90 o 
  -3   1   9     1923.25     2019.19     49.22 o 
  -1   1   9     2387.70     2378.44     50.36 o 
   1   1   9     3597.14     3539.48     84.25 o 
   3   1   9     1499.84     1360.63     67.54 o 
   5   1   9     1350.76     1352.49     75.45 o 
   7   1   9     1559.61     1497.67    104.09 o 
   9   1   9     1072.90      991.85    128.62 o 
 -20   2   9     2863.89     2590.58    149.37 o 
 -18   2   9     1861.77     1784.24    102.75 o 
 -16   2   9     2914.99     2834.38     95.49 o 
 -14   2   9     4168.16     4001.55    105.05 o 
 -12   2   9     5239.17     5225.39    117.78 o 
 -10   2   9     4691.33     4720.50    107.49 o 
  -8   2   9     3676.94     3553.95     83.97 o 
  -6   2   9     9907.85    10170.16    190.07 o 
  -4   2   9     4573.87     4379.69     97.47 o 
  -2   2   9     3787.10     3721.58     77.87 o 
   0   2   9     7296.17     7111.94    133.39 o 
   2   2   9     4101.81     3916.34    114.88 o 
   4   2   9     3244.28     3437.48    116.47 o 
   6   2   9     2626.66     2606.34    118.23 o 
   8   2   9     2990.88     3060.12    199.62 o 
 -19   3   9      582.32      624.49    111.90 o 
 -17   3   9     1172.35     1172.60     90.25 o 
 -15   3   9      971.93      941.55     76.38 o 
 -13   3   9     2320.63     2146.32     79.32 o 
 -11   3   9     2137.73     2170.41     70.06 o 
  -9   3   9     1526.21     1555.77     55.83 o 
  -7   3   9     3250.79     3383.83     97.46 o 
  -5   3   9     3370.23     3327.62     87.86 o 
  -3   3   9     1803.10     1691.78     52.01 o 
  -1   3   9     2185.38     2310.81     66.49 o 
   1   3   9     3413.84     3287.27     94.27 o 
   3   3   9     1066.57     1060.70     73.05 o 
   5   3   9     1492.55     1455.00     91.30 o 
   7   3   9     1287.78     1349.05    137.28 o 
 -18   4   9      404.98      201.70    102.69 o 
 -16   4   9       23.68       36.12     66.32 o 
 -14   4   9      484.20      693.55     70.16 o 
 -12   4   9      351.35      506.22     54.27 o 
 -10   4   9       53.46       39.98     46.80 o 
  -8   4   9     1189.51     1162.24     75.01 o 
  -6   4   9       37.57      -30.84     35.85 o 
  -4   4   9      647.04      652.24     45.41 o 
  -2   4   9      502.46      455.01     39.59 o 
   0   4   9       81.01       89.29     35.86 o 
   2   4   9      775.99      783.35     74.51 o 
   4   4   9       94.45       77.90     66.92 o 
   6   4   9      254.41      102.50    147.86 o 
 -15   5   9     2210.76     1768.07    213.21 o 
 -13   5   9     3017.50     3021.63    177.98 o 
 -11   5   9     2352.31     2275.33    130.27 o 
  -9   5   9     2674.92     2601.27    152.45 o 
  -7   5   9     3903.74     4039.64    180.68 o 
  -5   5   9     3526.47     3327.89    178.92 o 
  -3   5   9     3008.63     3075.57    116.27 o 
  -1   5   9     3237.16     3223.09    107.30 o 
   1   5   9     3013.22     2970.65    126.31 o 
   3   5   9     3293.34     3261.13    140.10 o 
   5   5   9     1386.05     1570.87    145.62 o 
 -12   6   9     3072.15     3553.10    303.40 o 
 -10   6   9     1715.28     1727.71    218.50 o 
  -8   6   9     4227.47     4210.13    189.70 o 
  -6   6   9     3009.01     2943.15    163.16 o 
  -4   6   9     3560.12     3486.59    151.69 o 
  -2   6   9     2554.89     2590.06    131.64 o 
   0   6   9     2613.87     2762.42    143.07 o 
 -20   0  10     7122.22     7283.93    437.12 o 
 -18   0  10     7203.90     7360.35    452.77 o 
 -16   0  10     7974.95     8381.40    281.60 o 
 -14   0  10    14302.41    15169.52    470.63 o 
 -12   0  10    13537.61    15109.33    520.14 o 
 -10   0  10     9764.67    11248.57    553.82 o 
  -8   0  10    19437.15    22177.82    750.06 o 
  -6   0  10    12636.85    12530.23    526.28 o 
  -4   0  10    12188.44    13217.48    462.72 o 
  -2   0  10    10533.68    10605.43    310.71 o 
   0   0  10     7697.21     8131.65    253.23 o 
   2   0  10     9805.74     9569.36    299.58 o 
   4   0  10     2507.95     2500.30    136.70 o 
   6   0  10     4221.23     4382.36    288.40 o 
   8   0  10     3749.72     3366.59    296.71 o 
 -21   1  10     1328.54     1183.36    147.07 o 
 -19   1  10     2822.98     2716.96    176.52 o 
 -17   1  10      827.87      725.01     56.05 o 
 -15   1  10     3408.28     3466.55     95.80 o 
 -13   1  10     3478.78     3725.07     90.35 o 
 -11   1  10     1552.17     1689.99     64.18 o 
  -9   1  10     3746.74     4167.04    124.87 o 
  -7   1  10     2755.41     3000.13     88.23 o 
  -5   1  10     2992.39     3252.19    100.35 o 
  -3   1  10     1727.30     1794.65     56.93 o 
  -1   1  10     2048.40     2055.67     63.77 o 
   1   1  10     2172.45     2314.84     79.41 o 
   3   1  10     1078.12     1033.24     68.50 o 
   5   1  10      717.72      650.35     73.19 o 
   7   1  10     1082.09     1012.66    118.08 o 
 -20   2  10      229.26      219.48     84.66 o 
 -18   2  10      169.37       22.02     62.02 o 
 -16   2  10      493.25      327.37     66.67 o 
 -14   2  10      194.89      198.73     37.72 o 
 -12   2  10      292.98      321.09     36.76 o 
 -10   2  10      740.44      740.23     43.83 o 
  -8   2  10       14.54       12.95     29.71 o 
  -6   2  10      819.01      879.37     50.02 o 
  -4   2  10      136.05      112.58     33.16 o 
  -2   2  10       56.73       70.07     29.64 o 
   0   2  10      559.15      531.45     44.57 o 
   2   2  10        1.62       60.45     61.24 o 
   4   2  10      257.52      267.04     62.20 o 
   6   2  10       39.67      -46.00    106.91 o 
 -19   3  10     2720.64     2291.94    192.13 o 
 -17   3  10     4167.68     4148.40    168.47 o 
 -15   3  10     4561.35     4625.01    175.02 o 
 -13   3  10     6297.69     6191.46    171.19 o 
 -11   3  10     5840.05     5986.25    173.98 o 
  -9   3  10     4942.24     5274.89    149.32 o 
  -7   3  10     8057.97     8354.43    213.94 o 
  -5   3  10     5770.08     5922.36    167.98 o 
  -3   3  10     4032.92     4191.15    119.26 o 
  -1   3  10     4897.07     4848.47    142.77 o 
   1   3  10     4246.38     4222.21    134.15 o 
   3   3  10     2137.29     2004.11    107.79 o 
   5   3  10     2010.46     2068.50    247.80 o 
 -18   4  10     1615.90     1686.96    402.98 o 
 -16   4  10     2640.92     2413.49    138.39 o 
 -14   4  10     3623.85     3722.29    153.84 o 
 -12   4  10     3188.10     3172.42    113.38 o 
 -10   4  10     2698.11     2809.89    126.68 o 
  -8   4  10     3208.95     2885.75    145.31 o 
  -6   4  10     4719.31     4748.27    175.30 o 
  -4   4  10     2057.87     2014.34     73.64 o 
  -2   4  10     2200.42     2153.19     97.96 o 
   0   4  10     3568.11     3795.79    188.92 o 
   2   4  10     1667.45     1734.65    109.00 o 
   4   4  10     1234.92     1389.88    134.22 o 
 -15   5  10      997.97      916.90    185.93 o 
 -13   5  10     1364.22     1325.58    118.79 o 
 -11   5  10      795.70      671.57    145.34 o 
  -9   5  10     1170.82     1119.35    117.17 o 
  -7   5  10     1530.59     1662.99    120.92 o 
  -5   5  10     1283.18     1276.26     82.31 o 
  -3   5  10      755.51      819.08     77.43 o 
  -1   5  10     1097.35      973.52     94.57 o 
   1   5  10     1147.59     1262.07    109.65 o 
 -10   6  10      499.09      533.32    111.83 o 
  -8   6  10      407.15      513.90     94.91 o 
  -6   6  10      520.59      577.70     80.02 o 
  -4   6  10      440.86      382.12     75.17 o 
  -2   6  10      298.93      321.64     95.13 o 
 -19   1  11     3753.97     3327.25    202.93 o 
 -17   1  11     5460.68     5109.26    166.82 o 
 -15   1  11     7730.97     7684.52    195.20 o 
 -13   1  11     8410.07     8650.06    255.99 o 
 -11   1  11     8950.86     9184.51    382.53 o 
  -9   1  11     9320.35     8950.36    292.28 o 
  -7   1  11    13092.17    13436.06    352.82 o 
  -5   1  11     9340.02     9212.13    277.99 o 
  -3   1  11     8017.73     7829.44    197.60 o 
  -1   1  11    10188.85     9477.02    235.72 o 
   1   1  11     6819.75     6405.83    189.17 o 
   3   1  11     4922.89     4553.41    167.94 o 
   5   1  11     4527.68     4673.50    292.72 o 
 -18   2  11     5624.26     5436.11    196.93 o 
 -16   2  11     7470.56     7262.38    258.02 o 
 -14   2  11    10551.15    10653.30    295.06 o 
 -12   2  11     9519.82     9811.69    269.04 o 
 -10   2  11     9554.57     9074.78    233.12 o 
  -8   2  11    13484.89    13215.55    324.51 o 
  -6   2  11    12871.60    12545.36    349.85 o 
  -4   2  11     8859.31     8464.65    230.72 o 
  -2   2  11     9795.04     9657.90    272.81 o 
   0   2  11    11542.61    10656.58    307.57 o 
   2   2  11     5571.85     5599.80    191.70 o 
   4   2  11     5563.80     5571.57    236.20 o 
 -17   3  11     1708.34     1663.39    117.78 o 
 -15   3  11     1834.69     1786.52     95.45 o 
 -13   3  11     1692.38     1699.86    133.78 o 
 -11   3  11     2378.73     2475.93    106.07 o 
  -9   3  11     1176.48     1203.21     74.52 o 
  -7   3  11     3762.63     3730.78    134.15 o 
  -5   3  11     1528.85     1519.95     81.77 o 
  -3   3  11     1154.15     1222.59     88.46 o 
  -1   3  11     2971.80     2752.82    114.42 o 
   1   3  11     1051.06     1053.97     88.29 o 
   3   3  11     1048.18      930.77    107.16 o 
 -16   4  11      428.84      460.12     88.66 o 
 -14   4  11      560.54      658.38     86.51 o 
 -12   4  11      509.17      525.13     74.66 o 
 -10   4  11      598.65      515.92     76.20 o 
  -8   4  11      887.05      912.92     97.41 o 
  -6   4  11      564.70      509.85     48.86 o 
  -4   4  11      704.80      689.69     64.67 o 
  -2   4  11      841.21      852.24     69.18 o 
   0   4  11      274.74      266.86     63.96 o 
   2   4  11      852.18      767.97     96.98 o 
 -13   5  11     3826.29     3569.86    206.06 o 
 -11   5  11     1966.98     1792.68    128.69 o 
  -9   5  11     5321.84     4869.80    290.29 o 
  -7   5  11     3412.56     3094.95    158.37 o 
  -5   5  11     3512.00     3214.03    140.76 o 
  -3   5  11     3528.18     3117.35    131.44 o 
  -1   5  11     2854.34     2849.30    155.44 o 
 -18   0  12     2042.90     2007.48    149.20 o 
 -16   0  12     5393.14     5961.10    329.35 o 
 -14   0  12     6446.00     6452.14    354.48 o 
  -6   0  12     5717.87     5531.75    394.03 o 
  -4   0  12     5011.38     4580.27    273.64 o 
  -2   0  12     6347.23     5956.03    452.50 o 
   0   0  12     5066.52     4825.06    250.56 o 
   2   0  12     3559.31     3497.17    198.82 o 
   4   0  12     2924.82     2998.78    273.03 o 
 -19   1  12     1147.55     1002.66     91.63 o 
 -17   1  12      914.68      940.77     65.00 o 
 -15   1  12     2168.28     2175.87     82.92 o 
 -13   1  12     1857.62     2103.65     88.80 o 
 -11   1  12      604.95      783.87     78.78 o 
  -9   1  12     3590.99     3753.92    183.44 o 
  -7   1  12     1354.78     1405.14     89.52 o 
  -5   1  12     1223.44     1232.32    121.05 o 
  -3   1  12     2223.53     2103.98    108.08 o 
  -1   1  12     1019.49     1066.34     75.73 o 
   1   1  12     1964.15     1904.61    107.97 o 
   3   1  12      559.42      454.16    102.62 o 
 -18   2  12       17.86      160.71     59.59 o 
 -16   2  12       19.80       76.94     74.74 o 
 -14   2  12       32.46       62.64     50.09 o 
 -12   2  12        8.38        5.59     45.90 o 
 -10   2  12       64.27       23.72     43.11 o 
  -8   2  12        1.56       34.31     38.34 o 
  -6   2  12        0.66      -11.07     39.99 o 
  -4   2  12        8.63       69.50     36.14 o 
  -2   2  12        1.44       25.97     43.55 o 
   0   2  12       12.31       38.65     52.86 o 
   2   2  12        4.06      -38.45     91.22 o 
 -17   3  12     2690.04     2526.44    148.29 o 
 -15   3  12     3129.13     2777.56    159.21 o 
 -13   3  12     2611.91     2557.38    150.42 o 
 -11   3  12     3458.92     3486.57    132.88 o 
  -9   3  12     2967.91     2831.28    131.85 o 
  -7   3  12     4592.03     4420.57    167.22 o 
  -5   3  12     2592.47     2569.31    194.86 o 
  -3   3  12     2434.31     2453.32    127.50 o 
  -1   3  12     4063.31     3896.98    173.02 o 
   1   3  12     1674.37     1786.58    140.86 o 
 -14   4  12     3540.33     3802.97    200.09 o 
 -12   4  12     2470.04     2376.81    157.26 o 
 -10   4  12     3170.31     3303.52    161.83 o 
  -8   4  12     4175.52     4384.43    193.86 o 
  -6   4  12     2968.09     2808.53    124.94 o 
  -4   4  12     2195.16     2201.17    147.05 o 
  -2   4  12     3121.79     3015.45    154.47 o 
   0   4  12     2911.88     2972.91    162.39 o 
 -11   5  12     1060.82     1039.68    196.81 o 
  -9   5  12     1540.26     1555.19    210.06 o 
  -7   5  12     1637.80     1415.17    111.49 o 
  -5   5  12      912.67      915.37    115.66 o 
 -17   1  13     1969.27     2159.56     95.97 o 
 -15   1  13     2404.59     2594.10    121.09 o 
 -13   1  13     1786.15     1841.84    105.88 o 
 -11   1  13     2043.84     1915.61    123.62 o 
  -9   1  13     2796.16     2820.38    157.96 o 
  -7   1  13     2253.70     2330.44    167.94 o 
  -5   1  13     1494.27     1570.62     87.97 o 
  -3   1  13     1799.82     1574.55     95.12 o 
  -1   1  13     2092.28     2026.91    160.63 o 
   1   1  13      793.00      921.41    100.38 o 
 -16   2  13     5510.14     5627.17    287.77 o 
 -14   2  13     4339.31     4505.54    181.62 o 
 -12   2  13     5098.78     5242.36    195.73 o 
 -10   2  13     4899.47     4878.28    185.88 o 
  -8   2  13     6845.22     6693.94    266.32 o 
  -6   2  13     4048.52     3980.67    210.89 o 
  -4   2  13     3382.68     3208.35    168.44 o 
  -2   2  13     5390.56     4999.28    200.71 o 
   0   2  13     2721.30     2479.43    160.30 o 
 -15   3  13     2297.49     2138.76    173.72 o 
 -13   3  13     1801.84     1679.78    147.70 o 
 -11   3  13     2307.73     2151.72    162.35 o 
  -9   3  13     2555.37     2352.31    145.88 o 
  -7   3  13     2373.66     2239.03    144.36 o 
  -5   3  13     1653.85     1637.82     91.72 o 
  -3   3  13     1572.25     1413.70    113.19 o 
  -1   3  13     2346.00     2136.49    169.35 o 
 -12   4  13      218.09      483.56    256.50 o 
 -10   4  13     1141.24      923.54    108.82 o 
  -8   4  13      398.34      587.04     92.66 o 
  -6   4  13      502.92      419.88     75.68 o 
  -4   4  13      719.21      697.61     80.17 o 
 -16   0  14     5140.90     5254.45    574.41 o 
 -14   0  14     5071.26     5124.24    284.60 o 
  -6   0  14     3521.90     3025.29    213.48 o 
  -4   0  14     5873.91     5055.82    251.81 o 
  -2   0  14     3622.43     3336.15    248.53 o 
 -15   1  14     2110.09     1931.07    101.75 o 
 -13   1  14      986.50     1032.14     81.92 o 
 -11   1  14     2115.41     1835.22    125.78 o 
  -9   1  14     2377.10     2093.40    114.28 o 
  -7   1  14     1339.78     1257.64     90.42 o 
  -5   1  14     1436.68     1183.89     98.04 o 
  -3   1  14     2098.42     2020.30    115.22 o 
 -14   2  14       73.59       80.21     54.19 o 
 -12   2  14       21.21       28.75     52.15 o 
 -10   2  14      159.99      138.48     51.56 o 
  -8   2  14        0.36        4.02     67.40 o 
  -6   2  14        4.06       80.27     65.89 o 
  -4   2  14      105.62      129.36     92.81 o 
 -11   3  14     3762.72     3960.94    237.58 o 
  -9   3  14     4199.13     4080.33    239.36 o 
  -7   3  14     3468.23     3284.18    209.30 o 
 -11   1  15     3165.82     3194.43    173.45 o 
  -9   1  15     3274.33     3241.13    218.93 o 
                                                 
